# Supplementary material for: Caries-Preventive Effect of High-Viscosity Glass Ionomer and Resin-Based Fissure Sealants on Permanent Teeth: A Systematic Review of Clinical Trials
Source: PLoS One. 2016 Jan 22;11(1):e0146512. doi: 10.1371/journal.pone.0146512 (PMC4723148; doi:10.1371/journal.pone.0146512)
Supplement: S2 File — (XLS) [file pone.0146512.s002.xls]

## Sheet: Sheet1
Caries-preventive effect of high-viscosity glass ionomer and resin-based fissure sealants on permanent teeth: a systematic review of clinical trials
Steffen Mickenautsch*, Veerasamy Yengopal*
*SYSTEM Initiative / Department of Community Dentistry, Faculty of Health Sciences, University of the Witwatersrand, 7 York Rd., Parktown/Johannesburg 2193, South Africa.
Additional file S2 – Section A. Results of optimal information size (OIS) assessment
Trial	DS	RR	95% CI	p-value	n2	N2	p2	p1	OIS	NT	Power
Statistical power of meta-analyses
Meta-analysis 1					24	960	3	2.6	86	1777	Yes
Meta-analysis 2					27	388	6	8	206	667	Yes
Meta-analysis 3					22	519	4.2	14.2	256	1007	Yes
Meta-analysis 4					13	104	1.2	11.2	175	205	Yes
DS = Dataset number; RR = Relative risk; CI = 95% Confidence interval; n2 = Number of sealed teeth with caries (control group); N2 = Number of evaluated sealed teeth (control group); p1/2 = n/N ratio (test-/control group); OIS = Optimal information size/Total sample size required (for both group combined); NT = Total sample size in trial (both groups combined); Power = Sufficient statistical powe…
Additional file S2 – Section B. Verbatim quotes relevant to selection-, performance- and detection bias risk
1st	Journal	Year	Vol	1st	Selection bias risk		Performance- and detection bias risk
Author				page	RS	AC	Blinding
							Operator		Patient	Evaluator
Beiruti	Caries Res	2006	40	52	"The first child on the list was allocated to the copmosite resin group	nil	nil		nil	nil					RS = Random sequence generation
					an the second child to the glass ionomer group and so on."										AC = Allocation concealment
Barja-Fidalgo	J Dent Child	2009	76	34	"allocated … using a list of random numbers"	nil	"not possible"		"unaware"	"blinded"
Oba	J Formos Med Assoc	2009	108	844	"if one sealand was placed on one side, the other was placed on the other side"	nil	nil		nil	nil
Chen	Dent Mater	2012	28	554	"block randomization (12 children per block for 3 operators)	"Placed in closed envelope and kept concealed until day before	"not blinded"		"considered	"independent"
					that was prepared by a statistician … who did not do the analyses"	treatment"			blinded"	"assisted by trained recorders
										who had also assisted the
						"operators only knew which procedure				operators"
						they should provide when the child was in the chair"				"Blinding of the statistician was
										achieved, as coded numericals
										were provided and were decoded
										only at end of analyses"
Zhang	Dent Mater	2014	30	487	[same study as: Trial by Chen Dent Mater 2012; 28: 554-60]
Liu	BMC Oral Health	2014	14	54	"molars were allocated .. In units of left/right teeth per subject"	nil	nil		nil	"examiners provided a small
										proportion of the treatments"
Hilgert	J Dent Res	2015			"Allocation of children to the treatment groups was performed by cluster sampling	nil	"Operators		"Children were blinded to	"Evaluators also could not be blinded"
					because 2 of the 6 public primary schools in this low socioeconomic area had		could not		the treatment that they
					a fully equipped dental unit."		be blinded,"		received, as only 1 type of
									treatment was provided per school."
Unit of Randomisation and Analysis in reviewed trials
1st	Journal	Year	Vol	1st	Verbatim quotes		Unit of randomisation same as		Reported results from sealed teeth adjusted for
Author				page	Unit of Randomisation	Unit of statistical analysis	Unit of statistical analysis		clustering in randomised patients
Beiruti	Caries Res	2006	40	52	"children were randomly allocated"	"survival percentage of both types of sealants was tested"	No		No
						"Seventy per cent of the children had 4 occlusal surfaces sealed
						and 2% had one occlusal surface sealed"
Barja-Fidalgo	J Dent Child	2009	76	34	"children were randomly allocated",	"All the permanent first molars … entered the study (N=92)"	No		No
					"36 6- to 8-year olds .. were enrolled"
Oba	J Formos Med Assoc	2009	108	844	"teeth were sealed randomly"	"137 sealants in 41 children were available after 3 yars"	Yes (Sealed teeth)		N/a
Chen	Dent Mater	2012	28	554	"the first autor randomly allocated each included child to one of the .. groups"	"1352 first permanent molars were sealed"	No		Unclear, the Jackknife method may not to be the
					"407 children .. participated"	"Owing to the dependence of data on differences in one child,			approbriate tool to address data clustering
						the Greenwood approximation for standard error (SE) of the
						survival percentage was not valid [4]. Therefore, the Jackknife
						method [15] … was applied in calculating the SE's."
Zhang	Dent Mater	2014	30	487	[same study as: Trial by Chen Dent Mater 2012; 28: 554-60]
Liu	BMC Oral Health	2014	14	54	"Included molars were randomly allocated"	"744 molars were recruited"	Yes (Sealed teeth)		N/a
Hilgert	J Dent Res	2015	94	1218	"cluster-randomized"	"sample size of 117 sealants per group"	No		No
					"The sampling unit was the school"
Additional file S2-Section C – Assessment of clinical and methdodological heterogeneity
(A) Dataset charachteristics
DS	CG	TG	Caries	Type of	Patient	Sealant material		Follow
Nr	with F	with PFT	criteria	Molar	Age	CG	TG	up (in months)
1	No	Yes	Dentinal	1st	mean	Visio-Seal	Fuji IX	24			DS = Dataset number
2	No	Yes	Lesion;	1st	7.8	Visio-Seal	Fuji IX	36			CG = Control group
3	No	Yes	Restoration;	1st	yrs	Visio-Seal	Fuji IX	48			TG = Test group
4	No	Yes	Missing tooth	1st		Visio-Seal	Fuji IX	60			F = Fluoride
5	No	Yes	Dentinal	1st	5 to 8	Delton	Fuji IX	60			yrs = Years
			Lesion;		yrs						PFT = Press-finger technique
			or radiolucency								MA = Meta-analysis number
			in dentin								Grey-shades indicate homogeneity
			(X-Ray)
6	Yes	Yes	Caries present	1st	7 to 11	Fissurit F	Ketac Molar	36
					yrs
7	Yes	Yes	Dentinal	1st	mean	Clinpro	Ketac Molar	24
			Lesion		8 yrs
8	Yes	Yes	Dentinal	1st	mean	Clinpro	Ketac Molar	48
			Lesion		8 yrs
9	Yes	Yes	Dentinal	1st	mean	Clinpro	Ketac Molar	24
			Lesion		7.8
					yrs
10	Yes	Yes	ICDAS II, code 2 and 3	1st	6-7 yrs	Fluoroshield	Ketac Molar	24
11		Yes	ICDAS II, code 2 and 3	1st	6-7 yrs	Fluoroshield	Ketac Molar	36
(B) Charachteristics of datasets per meta-analysis
	DS	CG	TG	Caries	Type of	Patient	Sealant material		Follow
Meta-analyses	Nr	with F	with PFT	criteria	Molar	Age	CG	TG	up (in months)
MA-1	1	No	Yes	Dentinal	1st	mean	Visio-Seal	Fuji IX	24
				Lesion;		7.8
				Restoration;		yrs
				Missing tooth
	7	Yes	Yes	Dentinal	1st	mean	Clinpro	Ketac Molar	24
				Lesion		8 yrs
	9	Yes	Yes	Dentinal	1st	mean	Clinpro	Ketac Molar	24
				Lesion		7.8
						yrs
	10	Yes	Yes	ICDAS II, code 2 and 3	1st	6-7 yrs	Fluoroshild	Ketac Molar	24
MA-2	2	No	Yes	Dentinal	1st	mean	Visio-Seal	Fuji IX	36
				Lesion;		7.8
				Restoration;		yrs
				Missing tooth
	6	Yes	Yes	Caries present	1st	7 to 11	Fissurit F	Ketac Molar	36
						yrs
	11	Yes	Yes	ICDAS II, code 2 and 3	1st	6-7 yrs	Fluoroshild	Ketac Molar	36
MA-3	3	No	Yes	Dentinal	1st	mean	Visio-Seal	Fuji IX	48
				Lesion;		7.8
				Restoration;		yrs
				Missing tooth
	8	Yes	Yes	Dentinal	1st	mean	Clinpro	Ketac Molar	48
				Lesion		8 yrs
MA-4	4	No	Yes	Dentinal	1st	mean	Visio-Seal	Fuji IX	60
				Lesion;		7.8
				Restoration;		yrs
				Missing tooth
	5	No	Yes	Dentinal	1st	5 to 8	Delton	Fuji IX	60
				Lesion;		yrs
				or radiolucency
				in dentin
				(X-Ray)
